# Supplementary material for: Genome-Wide Identification, Phylogeny, and Abiotic Stress Response Analysis of OSCA Family Genes in the Alpine Medicinal Herb Notopterygium franchetii
Source: Int J Mol Sci. 2025 May 23;26(11):5043. doi: 10.3390/ijms26115043 (PMC12155337; doi:10.3390/ijms26115043)
Supplement: Supplementary file 1 [file ijms-26-05043-s001.zip]

Archive with 3 entries (3 files):
- Supplementary Table S1.xlsx
- Supplementary Table S2.xlsx
- Supplementary Table S3-S5.xlsx
