# Supplementary material for: Genome-Wide Identification, Phylogeny, and Abiotic Stress Response Analysis of OSCA Family Genes in the Alpine Medicinal Herb Notopterygium franchetii
Source: Int J Mol Sci. 2025 May 23;26(11):5043. doi: 10.3390/ijms26115043 (PMC12155337; doi:10.3390/ijms26115043)
Supplement: Supplementary file 1 [file ijms-26-05043-s001.zip › Supplementary Table S1.xlsx]

## Sheet: Sheet1
Table S1 Information of conservation motif sequences
Motif	LOGO	E-value		Sites		Width
Motif1		6.0e-822		26		50
Motif2		2.1e-422		24		29
Motif3		9.0e-509		26		39
Motif4		7.1e-631		25		50
Motif5		3.2e-589		27		50
Motif6		1.5e-402		25		34
Motif7		2.7e-518		18		50
Motif8		2.9e-338		25		29
Motif9		3.0e-331		22		36
Motif10		1.5e-251		12		42
Motif11		1.2e-392		25		41
Motif12		7.7e-387		20		41
Motif13		3.6e-398		22		46
Motif14		7.8e-226		26		21
Motif15		1.7e-162		15		21
