# Supplementary material for: Genome-Wide Identification, Phylogeny, and Abiotic Stress Response Analysis of OSCA Family Genes in the Alpine Medicinal Herb Notopterygium franchetii
Source: Int J Mol Sci. 2025 May 23;26(11):5043. doi: 10.3390/ijms26115043 (PMC12155337; doi:10.3390/ijms26115043)
Supplement: Supplementary file 1 [file ijms-26-05043-s001.zip › Supplementary Table S2.xlsx]

## Sheet: Sheet1
		Table S2 Ka/Ks analysis results
Seq_1	Seq_2	Ka	Ks	Ka_Ks	EffectiveLen	AverageS-sites	AverageN-sites	cN	cS	pN	pS	Note	cN	cS	pN	pS	Note
evm.model.Chr04.1946	NofOSCA17	0.4230596888438032	1.1210727774078408	0.377370405712649	447	102.41666666666661	344.58333333333337	111.41666666666664	59.58333333333333	0.3233373639661426	0.5817737998372663		111.41666666666664	59.58333333333333	0.3233373639661426	0.5817737998372663
NofOSCA22	NofOSCA10	0.14814174209269146	0.7516567249607271	0.19708696426607722	1947	470.99999999999926	1476.0000000000007	198.41666666666666	223.58333333333334	0.13442863595302612	0.4746992215145089		198.41666666666666	223.58333333333334	0.13442863595302612	0.4746992215145089
NofOSCA22	NofOSCA7	0.14814174209269146	0.7458948528317151	0.19860941730632162	1947	470.99999999999926	1476.0000000000007	198.41666666666666	222.58333333333334	0.13442863595302612	0.4725760792639781		198.41666666666666	222.58333333333334	0.13442863595302612	0.4725760792639781
NofOSCA6	NofOSCA2	0.09388834459613263	0.2551086888772199	0.3680327197374282	2277	539.4999999999997	1737.5000000000002	153.33333333333331	116.66666666666667	0.08824940047961628	0.21624961383997543		153.33333333333331	116.66666666666667	0.08824940047961628	0.21624961383997543
NofOSCA28	NofOSCA18	0.08606039272527048	0.27595130550884883	0.31186803978541355	2238	528.4166666666656	1709.5833333333344	139	122	0.08130636119912255	0.23087841034537185		139	122	0.08130636119912255	0.23087841034537185
NofOSCA28	NofOSCA2	0.2193468244977329	0.7414735164949559	0.29582556843650276	2211	521.8333333333323	1689.1666666666679	321.25000000000006	245.75	0.19018253576714345	0.47093580325774603		321.25000000000006	245.75	0.19018253576714345	0.47093580325774603
NofOSCA17	NofOSCA29	5.709935563197466E-4	0.007614278598013554	0.07498984296013411	2280	527.9999999999993	1752.0000000000007	1	4	5.707762557077623E-4	0.0075757575757575855		1	4	5.707762557077623E-4	0.0075757575757575855
NofOSCA15	NofOSCA3	0.040841971449107194	0.2803528696512751	0.14568058996474564	2049	476.66666666666595	1572.333333333334	62.5	111.5	0.039749841000635985	0.23391608391608426		62.5	111.5	0.039749841000635985	0.23391608391608426
NofOSCA18	NofOSCA2	0.24646938036675753	0.740917884214923	0.33265411136338896	2208	522.4166666666656	1685.5833333333344	354.08333333333337	245.9166666666667	0.21006575369555533	0.47072898388897855		354.08333333333337	245.9166666666667	0.21006575369555533	0.47072898388897855
NofOSCA17	NofOSCA25	5.709935563197466E-4	0.007614278598013554	0.07498984296013411	2280	527.9999999999993	1752.0000000000007	1	4	5.707762557077623E-4	0.0075757575757575855		1	4	5.707762557077623E-4	0.0075757575757575855
NofOSCA7	NofOSCA10	0	0.0019367344526045132	0	2157	516.9999999999989	1640.0000000000011	0	1	0	0.0019342359767891726		0	1	0	0.0019342359767891726
NofOSCA9	NofOSCA8	0.008709429994601522	0.01363236505054949	0.6388788711501284	2247	524.3333333333321	1722.6666666666679	14.916666666666666	7.083333333333333	0.008659055727554174	0.013509218054672631		14.916666666666666	7.083333333333333	0.008659055727554174	0.013509218054672631
