# Supplementary material for: Genome-Wide Identification, Phylogeny, and Abiotic Stress Response Analysis of OSCA Family Genes in the Alpine Medicinal Herb Notopterygium franchetii
Source: Int J Mol Sci. 2025 May 23;26(11):5043. doi: 10.3390/ijms26115043 (PMC12155337; doi:10.3390/ijms26115043)
Supplement: Supplementary file 1 [file ijms-26-05043-s001.zip › Supplementary Table S3-S5.xlsx]

## Sheet: Sheet1
	Table S3 GO enrichment analysis of OSCA genes in Notopterygium franchetii
Class	GO_Name	GO_ID	GO_Level	P_value	EnrichmentScore	HitsGenesCountsInSelectedSet	HitsGenesCountsInBackground	AllGenesCountsInSelectedSet	AllGenesCountsInBackground	GenesOfSelectedSetInGOterm	corrected p-value(BH method)
Cellular component	plasma membrane	GO:0005886	4	2.7110281169195893E-5	3.4487811852169563	10	4663	12	19298	evm.model.Chr03.1823,evm.model.Chr07.27,evm.model.Chr09.307,evm.model.Chr03.1857,evm.model.Contig2643.1,evm.model.Chr03.1679,evm.model.Chr05.4066,evm.model.Chr03.4191,evm.model.Chr09.276,evm.model.Contig1135.1,	0.001030190684429444
Cellular component	cell periphery	GO:0071944	3	1.1305312619491747E-4	2.9621784245103457	10	5429	12	19298	evm.model.Chr03.1823,evm.model.Chr07.27,evm.model.Chr09.307,evm.model.Chr03.1857,evm.model.Contig2643.1,evm.model.Chr03.1679,evm.model.Chr05.4066,evm.model.Chr03.4191,evm.model.Chr09.276,evm.model.Contig1135.1,	0.002148009397703432
Cellular component	chloroplast envelope	GO:0009941	5	1.2062953281299915E-4	9.095965309200604	5	884	12	19298	evm.model.Chr07.27,evm.model.Chr09.307,evm.model.Chr03.1679,evm.model.Chr03.4191,evm.model.Chr09.276,	0.0015279740822979893
Cellular component	vacuolar membrane	GO:0005774	6	1.9249363263762476E-4	8.2385587431694	5	976	12	19298	evm.model.Chr07.27,evm.model.Chr09.307,evm.model.Chr03.1679,evm.model.Chr03.4191,evm.model.Chr09.276,	0.0018286895100574352
Cellular component	obsolete vacuolar part	GO:0044437	0	2.0098571327464843E-4	8.163282571912013	5	985	12	19298	evm.model.Chr07.27,evm.model.Chr09.307,evm.model.Chr03.1679,evm.model.Chr03.4191,evm.model.Chr09.276,	0.001527491420887328
Cellular component	membrane	GO:0016020	3	2.7976146007013813E-4	2.319673922545677	11	7626	12	19298	evm.model.Chr03.1823,evm.model.Chr07.27,evm.model.Chr09.307,evm.model.Chr03.1857,evm.model.Contig2643.1,evm.model.Chr03.1679,evm.model.Chr05.4066,evm.model.Chr03.4191,evm.model.Chr10.604,evm.model.Chr09.276,evm.model.Contig1135.1,	0.0017718225804442083
Cellular component	plastid envelope	GO:0009526	4	4.1122950222882704E-4	7.004210220673635	5	1148	12	19298	evm.model.Chr07.27,evm.model.Chr09.307,evm.model.Chr03.1679,evm.model.Chr03.4191,evm.model.Chr09.276,	0.002232388726385061
Cellular component	obsolete envelope	GO:0031975	0	0.0012186997863660176	5.5301467216873	5	1454	12	19298	evm.model.Chr07.27,evm.model.Chr09.307,evm.model.Chr03.1679,evm.model.Chr03.4191,evm.model.Chr09.276,	0.005788823985238584
Cellular component	symplast	GO:0055044	3	0.0019098621610089683	5.006745537567456	5	1606	12	19298	evm.model.Chr07.27,evm.model.Chr09.307,evm.model.Chr03.1679,evm.model.Chr03.4191,evm.model.Chr09.276,	0.008063862457593421
Cellular component	plasmodesma	GO:0009506	6	0.0019098621610089683	5.006745537567456	5	1606	12	19298	evm.model.Chr07.27,evm.model.Chr09.307,evm.model.Chr03.1679,evm.model.Chr03.4191,evm.model.Chr09.276,	0.008063862457593421
Cellular component	anchoring junction	GO:0070161	4	0.002063881015796354	4.920950632394941	5	1634	12	19298	evm.model.Chr07.27,evm.model.Chr09.307,evm.model.Chr03.1679,evm.model.Chr03.4191,evm.model.Chr09.276,	0.007129770781841949
Cellular component	cell-cell junction	GO:0005911	5	0.002063881015796354	4.920950632394941	5	1634	12	19298	evm.model.Chr07.27,evm.model.Chr09.307,evm.model.Chr03.1679,evm.model.Chr03.4191,evm.model.Chr09.276,	0.007129770781841949
Cellular component	vacuole	GO:0005773	6	0.0020752273726376558	4.914934800325998	5	1636	12	19298	evm.model.Chr07.27,evm.model.Chr09.307,evm.model.Chr03.1679,evm.model.Chr03.4191,evm.model.Chr09.276,	0.006066049243094686
Cellular component	organelle envelope	GO:0031967	3	0.0023368675112307447	4.786210317460317	5	1680	12	19298	evm.model.Chr07.27,evm.model.Chr09.307,evm.model.Chr03.1679,evm.model.Chr03.4191,evm.model.Chr09.276,	0.006342926101912021
Cellular component	cell junction	GO:0030054	3	0.0023368675112307447	4.786210317460317	5	1680	12	19298	evm.model.Chr07.27,evm.model.Chr09.307,evm.model.Chr03.1679,evm.model.Chr03.4191,evm.model.Chr09.276,	0.006342926101912021
Cellular component	bounding membrane of organelle	GO:0098588	5	0.0036966012161745443	4.316067275004473	5	1863	12	19298	evm.model.Chr07.27,evm.model.Chr09.307,evm.model.Chr03.1679,evm.model.Chr03.4191,evm.model.Chr09.276,	0.008779427888414543
Cellular component	obsolete chloroplast part	GO:0044434	0	0.003731671497446243	4.306820210676665	5	1867	12	19298	evm.model.Chr07.27,evm.model.Chr09.307,evm.model.Chr03.1679,evm.model.Chr03.4191,evm.model.Chr09.276,	0.007877973161275401
Cellular component	obsolete plastid part	GO:0044435	0	0.004058472385929379	4.225345944999124	5	1903	12	19298	evm.model.Chr07.27,evm.model.Chr09.307,evm.model.Chr03.1679,evm.model.Chr03.4191,evm.model.Chr09.276,	0.008116944771858758
Cellular component	chloroplast	GO:0009507	7	0.009100625682349817	2.9168681983071343	6	3308	12	19298	evm.model.Chr07.27,evm.model.Chr04.1948,evm.model.Chr09.307,evm.model.Chr03.1679,evm.model.Chr03.4191,evm.model.Chr09.276,	0.01729118879646465
Cellular component	plastid	GO:0009536	6	0.01069339432094285	2.823822066139889	6	3417	12	19298	evm.model.Chr07.27,evm.model.Chr04.1948,evm.model.Chr09.307,evm.model.Chr03.1679,evm.model.Chr03.4191,evm.model.Chr09.276,	0.019349951628372778
Cellular component	organelle membrane	GO:0031090	4	0.019192883580310016	2.9314011423016164	5	2743	12	19298	evm.model.Chr07.27,evm.model.Chr09.307,evm.model.Chr03.1679,evm.model.Chr03.4191,evm.model.Chr09.276,	0.03315134436599003
Biological process	transport	GO:0006810	4	7.127240768600718E-4	4.925618138914538	5	3249	6	19204	08_QHevm.model.Chr05.38_R0,evm.model.Contig2643.1,evm.model.Chr05.4066,evm.model.Chr10.604,evm.model.Contig1135.1,	0.003901226525970919
Biological process	establishment of localization	GO:0051234	3	7.901305309657713E-4	4.821733453851563	5	3319	6	19204	08_QHevm.model.Chr05.38_R0,evm.model.Contig2643.1,evm.model.Chr05.4066,evm.model.Chr10.604,evm.model.Contig1135.1,	0.004108678761022011
Biological process	localization	GO:0051179	2	0.0012286690445221238	4.400146641004491	5	3637	6	19204	08_QHevm.model.Chr05.38_R0,evm.model.Contig2643.1,evm.model.Chr05.4066,evm.model.Chr10.604,evm.model.Contig1135.1,	0.005808253665013676
	Table S4 KEGG enrichment analysis of OSCA genes in Notopterygium franchetii
Term Name	MainClass	GeneHitsInSelectedSet	AllGenesInSelectedSet	GeneHitsInBackground	AllGenesInBackground	p-value	enrichFactor	GeneListInSelectedSets	corrected p-value(BH method)
B 09183 Protein families: signaling and cellular processes	A09180 Brite Hierarchies	27	28	3369	20060	0	5.741635924182674	[evm.model.Chr01.3154, evm.model.Chr03.1823, evm.model.Chr01.5771, evm.model.Chr06.115, evm.model.Contig219.2, evm.model.Chr07.27, evm.model.Chr04.1949, evm.model.Chr02.1166, evm.model.Chr09.307, evm.model.Chr03.1857, evm.model.Contig2643.1, evm.model.Contig84.18, evm.model.Chr03.1679, evm.model.Chr01.8913, evm.model.Contig25.2, evm.model.Chr05.4066, evm.model.Chr01.8937, evm.model.Chr07.3709, ev…	0
02000 Transporters	A09180 Brite Hierarchies	27	28	1294	20060	2.220446049250313E-16	14.948664164274673	[evm.model.Chr01.3154, evm.model.Chr03.1823, evm.model.Chr01.5771, evm.model.Chr06.115, evm.model.Contig219.2, evm.model.Chr07.27, evm.model.Chr04.1949, evm.model.Chr02.1166, evm.model.Chr09.307, evm.model.Chr03.1857, evm.model.Contig2643.1, evm.model.Contig84.18, evm.model.Chr03.1679, evm.model.Chr01.8913, evm.model.Contig25.2, evm.model.Chr05.4066, evm.model.Chr01.8937, evm.model.Chr07.3709, ev…	6.661338147750939E-16
A09180 Brite Hierarchies	A09180 Brite Hierarchies	27	28	15124	20060	0.003710160233669324	1.2789983753353233	[evm.model.Chr01.3154, evm.model.Chr03.1823, evm.model.Chr01.5771, evm.model.Chr06.115, evm.model.Contig219.2, evm.model.Chr07.27, evm.model.Chr04.1949, evm.model.Chr02.1166, evm.model.Chr09.307, evm.model.Chr03.1857, evm.model.Contig2643.1, evm.model.Contig84.18, evm.model.Chr03.1679, evm.model.Chr01.8913, evm.model.Contig25.2, evm.model.Chr05.4066, evm.model.Chr01.8937, evm.model.Chr07.3709, ev…	0.007420320467338648
Table S5 qRT-PCR primers for validation of Notopterygium franchetii
Primer	Sequence（5' to 3'）
NofOSCA6-F	AGACCGATCCCGAGAAGATC
NofOSCA6-R	CCACCACCGGATACACACAA
NofOSCA7-F	CAGGAAGGCTGCTTGCTAGT
NofOSCA7-R	GCAGTAGGGTAAGTGCAGCA
NofOSCA8-F	ATTCTACTCAATCTGCACCACC
NofOSCA8-R	GATCCTGAACCTCTCAATGG
NofOSCA9-F	CGCAAAGACCAAGAAACCCA
NofOSCA9-R	CAACTGGCTTGATTACTACCTG
NofOSCA10-F	GAGGACATTGCTTCACTAATCC
NofOSCA10-R	AGAAAACAACCCAGATGGATCTG
NofOSCA11-F	AGATCAATCTCGAGAGCAGG
NofOSCA11-R	AGACAGTGAAGGTGATCTGC
NofOSCA12-F	TAACTGATTCATCAGGGTCCAG
NofOSCA12-R	TGGATGGTTCAACCCATCATAGG
NofOSCA24-F	ATTACACCAAGAGGGCACAG
NofOSCA24-R	GTATTGAGAAAGCAGCACCATTTC
